# Supplementary material for: Au Modified F-TiO2 for Efficient Photocatalytic Synthesis of Hydrogen Peroxide
Source: Molecules. 2021 Jun 24;26(13):3844. doi: 10.3390/molecules26133844 (PMC8270298; doi:10.3390/molecules26133844)
Supplement: Supplementary file 1 [file molecules-26-03844-s001.zip]

Archive with 1 entries (1 files):
- molecules-1240480-SI.pdf
